# Supplementary material for: Performance Evaluation of the Quantamatrix QMAC-dRAST System for Rapid Antibiotic Susceptibility Testing Directly from Blood Cultures
Source: Microorganisms. 2022 Jun 14;10(6):1212. doi: 10.3390/microorganisms10061212 (PMC9229829; doi:10.3390/microorganisms10061212)
Supplement: Supplementary file 1 [file microorganisms-10-01212-s001.zip]

Archive with 1 entries (1 files):
- microorganisms-1779733-supplementary.pdf
